# Supplementary material for: AcbHLH144 transcription factor negatively regulates phenolic biosynthesis to modulate pineapple internal browning
Source: Hortic Res. 2023 Sep 7;10(10):uhad185. doi: 10.1093/hr/uhad185 (PMC10611554; doi:10.1093/hr/uhad185)
Supplement: Web_Material_uhad185 [file web_material_uhad185.zip]

Archive with 1 entries (1 files):
- Supplementary materials R1.docx
